# Supplementary material for: Genome-Wide Identification of GATA Family Genes in Phoebe bournei and Their Transcriptional Analysis under Abiotic Stresses
Source: Int J Mol Sci. 2023 Jun 19;24(12):10342. doi: 10.3390/ijms241210342 (PMC10298943; doi:10.3390/ijms241210342)
Supplement: Supplementary file 1 [file ijms-24-10342-s001.zip]

Archive with 4 entries (4 files):
- S1.Cis-element.xls
- S2.PbGATA expression data.xlsx
- S3.PbGATA-qRT-PCR.xlsx
- S4.The primers of PbGATA and reference genes.xlsx
