# Supplementary material for: Genome-Wide Identification of GATA Family Genes in Phoebe bournei and Their Transcriptional Analysis under Abiotic Stresses
Source: Int J Mol Sci. 2023 Jun 19;24(12):10342. doi: 10.3390/ijms241210342 (PMC10298943; doi:10.3390/ijms241210342)
Supplement: Supplementary file 1 [file ijms-24-10342-s001.zip › S1.Cis-element.xls]

## Sheet: Quantitative analysis
Gene id	AAGAA-motif	ABRE	ARE	Box 4	CAT-box	CCGTCC-box	CGTCA-motif	ERE	GATA-motif	G-box	GT1-motif	LTR	MBS	MYB	MYC	O2-site	P-box	STRE	TCA-element	TCT-motif	TGACG-motif	W box	WRE3	WUN-motif
PbGATA1	0	1	2	6	0	1	1	1	0	3	2	0	1	7	5	1	0	2	0	2	1	2	0	1
PbGATA10	3	3	3	0	0	0	1	3	1	5	0	1	2	2	7	0	2	5	2	1	1	2	1	0
PbGATA11	2	3	1	1	0	0	1	1	0	3	0	2	0	1	9	0	2	1	0	0	1	0	1	1
PbGATA12	1	1	1	0	0	0	0	0	1	0	0	1	0	6	10	0	0	1	0	3	0	1	2	0
PbGATA13	1	5	0	2	1	1	1	1	0	6	0	1	0	3	4	1	1	3	2	1	1	0	0	3
PbGATA14	1	0	0	2	1	0	0	1	2	0	0	0	0	2	4	1	0	2	1	1	0	2	1	0
PbGATA15	0	3	3	0	0	0	2	0	1	3	0	0	0	2	6	1	0	5	1	2	2	3	2	0
PbGATA16	0	0	1	1	0	0	1	0	0	0	1	2	0	3	5	1	2	3	0	0	1	1	3	0
PbGATA17	1	1	4	1	0	0	1	0	0	1	2	1	1	9	14	0	1	8	0	0	1	1	1	1
PbGATA18	4	4	1	3	0	0	1	0	1	3	3	1	0	4	4	0	2	3	1	0	1	2	4	1
PbGATA19	1	8	4	1	0	0	2	2	2	7	0	2	4	7	4	0	0	2	1	0	2	0	1	0
PbGATA2	1	1	1	0	1	3	0	0	0	1	5	1	0	3	6	0	0	7	3	0	0	0	3	0
PbGATA20	3	4	0	0	0	3	1	0	1	3	1	1	2	4	6	1	0	4	0	1	1	3	1	0
PbGATA21	5	1	2	0	0	1	1	0	0	2	1	0	2	3	6	0	0	4	1	3	1	0	1	0
PbGATA22	5	3	1	0	0	0	0	1	0	4	2	0	0	5	3	0	0	9	1	3	0	1	0	2
PbGATA3	0	3	0	0	1	0	1	1	1	5	1	0	0	5	4	1	3	3	0	1	1	1	2	1
PbGATA4	3	2	4	0	0	0	0	0	0	3	0	0	1	3	10	1	1	1	1	3	0	1	1	0
PbGATA5	1	5	4	1	3	2	3	0	0	6	3	0	0	4	5	1	0	3	0	1	3	1	1	0
PbGATA6	1	1	2	0	0	1	2	0	2	0	1	0	1	4	3	0	0	3	0	0	2	2	2	0
PbGATA7	1	1	5	3	0	0	1	0	0	2	1	1	1	4	3	2	1	3	0	0	1	4	3	1
PbGATA8	4	0	3	3	0	2	0	3	0	1	5	1	0	8	3	1	0	3	1	1	0	0	5	0
PbGATA9	2	5	1	1	0	2	0	0	0	4	2	1	2	2	2	0	0	4	0	0	0	1	1	0

## Sheet: Location analysis
Gene id	Start	End	Module		Position
PbGATA1	1045	1065	MYB		1055
PbGATA1	1158	1178	MYB		1168
PbGATA1	1561	1581	MYB		1571
PbGATA1	1782	1802	MYB		1792
PbGATA1	1868	1888	MYB		1878
PbGATA1	18	38	Box 4		28
PbGATA1	261	281	Box 4		271
PbGATA1	387	407	Box 4		397
PbGATA1	786	806	Box 4		796
PbGATA1	921	941	Box 4		931
PbGATA1	1729	1749	Box 4		1739
PbGATA1	876	896	TCT-motif		886
PbGATA1	1115	1135	TCT-motif		1125
PbGATA1	1201	1221	CCGTCC-box		1211
PbGATA1	753	773	STRE		763
PbGATA1	1065	1085	STRE		1075
PbGATA1	1160	1180	O2-site		1170
PbGATA1	350	370	W box		360
PbGATA1	1048	1068	W box		1058
PbGATA1	1706	1726	GT1-motif		1716
PbGATA1	1781	1801	GT1-motif		1791
PbGATA1	298	318	ARE		308
PbGATA1	1890	1910	ARE		1900
PbGATA1	219	239	G-box		229
PbGATA1	888	908	G-box		898
PbGATA1	889	909	G-box		899
PbGATA1	192	212	ERE		202
PbGATA1	629	649	MBS		639
PbGATA1	10	30	MYC		20
PbGATA1	345	365	MYC		355
PbGATA1	353	373	MYC		363
PbGATA1	1318	1338	MYC		1328
PbGATA1	1542	1562	MYC		1552
PbGATA1	1893	1913	WUN-motif		1903
PbGATA1	826	846	CGTCA-motif		836
PbGATA1	573	593	MYB		583
PbGATA1	629	649	MYB		639
PbGATA1	890	910	ABRE		900
PbGATA1	826	846	TGACG-motif		836
PbGATA10	387	407	MYC		397
PbGATA10	440	460	MYC		450
PbGATA10	1104	1124	MYC		1114
PbGATA10	1197	1217	MYC		1207
PbGATA10	1484	1504	MYC		1494
PbGATA10	1615	1635	MYC		1625
PbGATA10	384	404	G-box		394
PbGATA10	403	423	G-box		413
PbGATA10	535	555	MBS		545
PbGATA10	1857	1877	MBS		1867
PbGATA10	235	255	ERE		245
PbGATA10	1169	1189	ERE		1179
PbGATA10	1362	1382	ERE		1372
PbGATA10	298	318	GATA-motif		308
PbGATA10	535	555	MYB		545
PbGATA10	1857	1877	MYB		1867
PbGATA10	271	291	CGTCA-motif		281
PbGATA10	1394	1414	WRE3		1404
PbGATA10	403	423	ABRE		413
PbGATA10	404	424	ABRE		414
PbGATA10	1234	1254	ABRE		1244
PbGATA10	271	291	TGACG-motif		281
PbGATA10	1562	1582	LTR		1572
PbGATA10	823	843	MYC		833
PbGATA10	1137	1157	TCA-element		1147
PbGATA10	1889	1909	TCA-element		1899
PbGATA10	934	954	TCT-motif		944
PbGATA10	1041	1061	W box		1051
PbGATA10	1946	1966	W box		1956
PbGATA10	307	327	AAGAA-motif		317
PbGATA10	1016	1036	AAGAA-motif		1026
PbGATA10	1330	1350	AAGAA-motif		1340
PbGATA10	949	969	P-box		959
PbGATA10	1476	1496	P-box		1486
PbGATA10	558	578	STRE		568
PbGATA10	703	723	STRE		713
PbGATA10	791	811	STRE		801
PbGATA10	835	855	STRE		845
PbGATA10	1069	1089	STRE		1079
PbGATA10	385	405	G-box		395
PbGATA10	403	423	G-box		413
PbGATA10	1233	1253	G-box		1243
PbGATA10	105	125	ARE		115
PbGATA10	755	775	ARE		765
PbGATA10	977	997	ARE		987
PbGATA11	1475	1495	MYB		1485
PbGATA11	1038	1058	Box 4		1048
PbGATA11	1238	1258	G-box		1248
PbGATA11	106	126	ARE		116
PbGATA11	1206	1226	AAGAA-motif		1216
PbGATA11	1867	1887	AAGAA-motif		1877
PbGATA11	1527	1547	P-box		1537
PbGATA11	1585	1605	P-box		1595
PbGATA11	1802	1822	STRE		1812
PbGATA11	1202	1222	CGTCA-motif		1212
PbGATA11	1657	1677	WRE3		1667
PbGATA11	638	658	WUN-motif		648
PbGATA11	368	388	MYC		378
PbGATA11	419	439	MYC		429
PbGATA11	462	482	MYC		472
PbGATA11	574	594	MYC		584
PbGATA11	716	736	MYC		726
PbGATA11	1075	1095	MYC		1085
PbGATA11	21	41	G-box		31
PbGATA11	1238	1258	G-box		1248
PbGATA11	1442	1462	ERE		1452
PbGATA11	546	566	MYC		556
PbGATA11	595	615	MYC		605
PbGATA11	834	854	MYC		844
PbGATA11	408	428	LTR		418
PbGATA11	1927	1947	LTR		1937
PbGATA11	21	41	ABRE		31
PbGATA11	1238	1258	ABRE		1248
PbGATA11	1239	1259	ABRE		1249
PbGATA11	1202	1222	TGACG-motif		1212
PbGATA12	336	356	ARE		346
PbGATA12	1759	1779	STRE		1769
PbGATA12	759	779	AAGAA-motif		769
PbGATA12	548	568	W box		558
PbGATA12	697	717	TCT-motif		707
PbGATA12	965	985	TCT-motif		975
PbGATA12	1009	1029	TCT-motif		1019
PbGATA12	350	370	MYB		360
PbGATA12	1485	1505	MYB		1495
PbGATA12	1501	1521	MYB		1511
PbGATA12	1608	1628	MYB		1618
PbGATA12	1774	1794	MYB		1784
PbGATA12	863	883	MYC		873
PbGATA12	1007	1027	MYC		1017
PbGATA12	1442	1462	LTR		1452
PbGATA12	635	655	ABRE		645
PbGATA12	395	415	WRE3		405
PbGATA12	1448	1468	WRE3		1458
PbGATA12	1098	1118	MYB		1108
PbGATA12	1648	1668	GATA-motif		1658
PbGATA12	174	194	MYC		184
PbGATA12	222	242	MYC		232
PbGATA12	583	603	MYC		593
PbGATA12	621	641	MYC		631
PbGATA12	1136	1156	MYC		1146
PbGATA12	1245	1265	MYC		1255
PbGATA12	1814	1834	MYC		1824
PbGATA12	1824	1844	MYC		1834
PbGATA13	285	305	MYB		295
PbGATA13	1237	1257	MYB		1247
PbGATA13	46	66	CGTCA-motif		56
PbGATA13	377	397	WUN-motif		387
PbGATA13	661	681	WUN-motif		671
PbGATA13	969	989	WUN-motif		979
PbGATA13	1507	1527	CAT-box		1517
PbGATA13	101	121	G-box		111
PbGATA13	163	183	G-box		173
PbGATA13	1025	1045	MYC		1035
PbGATA13	1065	1085	MYC		1075
PbGATA13	1204	1224	MYC		1214
PbGATA13	1206	1226	MYC		1216
PbGATA13	666	686	ERE		676
PbGATA13	48	68	ABRE		58
PbGATA13	99	119	ABRE		109
PbGATA13	101	121	ABRE		111
PbGATA13	102	122	ABRE		112
PbGATA13	164	184	ABRE		174
PbGATA13	46	66	TGACG-motif		56
PbGATA13	1547	1567	LTR		1557
PbGATA13	399	419	TCA-element		409
PbGATA13	1270	1290	TCA-element		1280
PbGATA13	974	994	TCT-motif		984
PbGATA13	325	345	Box 4		335
PbGATA13	1095	1115	Box 4		1105
PbGATA13	29	49	MYB		39
PbGATA13	47	67	G-box		57
PbGATA13	100	120	G-box		110
PbGATA13	101	121	G-box		111
PbGATA13	161	181	G-box		171
PbGATA13	44	64	O2-site		54
PbGATA13	195	215	AAGAA-motif		205
PbGATA13	212	232	CCGTCC-box		222
PbGATA13	1088	1108	P-box		1098
PbGATA13	1218	1238	STRE		1228
PbGATA13	1248	1268	STRE		1258
PbGATA13	1841	1861	STRE		1851
PbGATA14	384	404	ERE		394
PbGATA14	227	247	GATA-motif		237
PbGATA14	229	249	GATA-motif		239
PbGATA14	466	486	MYC		476
PbGATA14	480	500	MYC		490
PbGATA14	535	555	MYC		545
PbGATA14	1565	1585	MYC		1575
PbGATA14	41	61	WRE3		51
PbGATA14	1104	1124	CAT-box		1114
PbGATA14	1691	1711	STRE		1701
PbGATA14	1793	1813	STRE		1803
PbGATA14	37	57	O2-site		47
PbGATA14	1920	1940	AAGAA-motif		1930
PbGATA14	1496	1516	W box		1506
PbGATA14	1562	1582	W box		1572
PbGATA14	640	660	Box 4		650
PbGATA14	904	924	Box 4		914
PbGATA14	366	386	MYB		376
PbGATA14	808	828	MYB		818
PbGATA14	1155	1175	TCT-motif		1165
PbGATA14	1914	1934	TCA-element		1924
PbGATA15	1377	1397	G-box		1387
PbGATA15	1708	1728	G-box		1718
PbGATA15	581	601	ARE		591
PbGATA15	1262	1282	ARE		1272
PbGATA15	1668	1688	ARE		1678
PbGATA15	1037	1057	W box		1047
PbGATA15	1322	1342	W box		1332
PbGATA15	1390	1410	W box		1400
PbGATA15	1078	1098	O2-site		1088
PbGATA15	1175	1195	STRE		1185
PbGATA15	1220	1240	STRE		1230
PbGATA15	1417	1437	STRE		1427
PbGATA15	1494	1514	STRE		1504
PbGATA15	1617	1637	STRE		1627
PbGATA15	1168	1188	TCA-element		1178
PbGATA15	675	695	TCT-motif		685
PbGATA15	1210	1230	TCT-motif		1220
PbGATA15	1591	1611	MYB		1601
PbGATA15	759	779	MYC		769
PbGATA15	561	581	TGACG-motif		571
PbGATA15	1076	1096	TGACG-motif		1086
PbGATA15	1377	1397	ABRE		1387
PbGATA15	1378	1398	ABRE		1388
PbGATA15	1708	1728	ABRE		1718
PbGATA15	561	581	CGTCA-motif		571
PbGATA15	1076	1096	CGTCA-motif		1086
PbGATA15	1028	1048	MYB		1038
PbGATA15	1282	1302	WRE3		1292
PbGATA15	1944	1964	WRE3		1954
PbGATA15	1377	1397	G-box		1387
PbGATA15	68	88	MYC		78
PbGATA15	593	613	MYC		603
PbGATA15	652	672	MYC		662
PbGATA15	793	813	MYC		803
PbGATA15	1730	1750	MYC		1740
PbGATA15	472	492	GATA-motif		482
PbGATA16	622	642	Box 4		632
PbGATA16	685	705	MYB		695
PbGATA16	975	995	MYB		985
PbGATA16	1335	1355	MYB		1345
PbGATA16	1632	1652	ARE		1642
PbGATA16	53	73	P-box		63
PbGATA16	806	826	P-box		816
PbGATA16	170	190	STRE		180
PbGATA16	791	811	STRE		801
PbGATA16	1253	1273	STRE		1263
PbGATA16	111	131	O2-site		121
PbGATA16	652	672	W box		662
PbGATA16	770	790	GT1-motif		780
PbGATA16	917	937	WRE3		927
PbGATA16	954	974	WRE3		964
PbGATA16	1564	1584	WRE3		1574
PbGATA16	470	490	CGTCA-motif		480
PbGATA16	258	278	MYC		268
PbGATA16	280	300	MYC		290
PbGATA16	356	376	MYC		366
PbGATA16	365	385	MYC		375
PbGATA16	796	816	MYC		806
PbGATA16	470	490	TGACG-motif		480
PbGATA16	555	575	LTR		565
PbGATA16	1451	1471	LTR		1461
PbGATA17	721	741	P-box		731
PbGATA17	169	189	STRE		179
PbGATA17	250	270	STRE		260
PbGATA17	327	347	STRE		337
PbGATA17	536	556	STRE		546
PbGATA17	1088	1108	STRE		1098
PbGATA17	1428	1448	STRE		1438
PbGATA17	1771	1791	STRE		1781
PbGATA17	1943	1963	STRE		1953
PbGATA17	181	201	GT1-motif		191
PbGATA17	584	604	GT1-motif		594
PbGATA17	1431	1451	AAGAA-motif		1441
PbGATA17	697	717	W box		707
PbGATA17	217	237	ARE		227
PbGATA17	272	292	ARE		282
PbGATA17	352	372	ARE		362
PbGATA17	589	609	ARE		599
PbGATA17	1238	1258	G-box		1248
PbGATA17	739	759	Box 4		749
PbGATA17	180	200	MYB		190
PbGATA17	430	450	MYB		440
PbGATA17	583	603	MYB		593
PbGATA17	772	792	MYB		782
PbGATA17	1457	1477	MYB		1467
PbGATA17	1473	1493	MYB		1483
PbGATA17	1827	1847	MYB		1837
PbGATA17	1238	1258	ABRE		1248
PbGATA17	1595	1615	TGACG-motif		1605
PbGATA17	614	634	LTR		624
PbGATA17	1603	1623	MBS		1613
PbGATA17	205	225	MYC		215
PbGATA17	235	255	MYC		245
PbGATA17	382	402	MYC		392
PbGATA17	495	515	MYC		505
PbGATA17	800	820	MYC		810
PbGATA17	919	939	MYC		929
PbGATA17	964	984	MYC		974
PbGATA17	1095	1115	MYC		1105
PbGATA17	1324	1344	MYC		1334
PbGATA17	1364	1384	MYC		1374
PbGATA17	1567	1587	MYC		1577
PbGATA17	1617	1637	MYC		1627
PbGATA17	1803	1823	MYC		1813
PbGATA17	1972	1992	MYC		1982
PbGATA17	1884	1904	WRE3		1894
PbGATA17	433	453	WUN-motif		443
PbGATA17	1595	1615	CGTCA-motif		1605
PbGATA17	1205	1225	MYB		1215
PbGATA17	1603	1623	MYB		1613
PbGATA18	11	31	WRE3		21
PbGATA18	191	211	WRE3		201
PbGATA18	250	270	WRE3		260
PbGATA18	1131	1151	WRE3		1141
PbGATA18	321	341	WUN-motif		331
PbGATA18	1245	1265	CGTCA-motif		1255
PbGATA18	505	525	GATA-motif		515
PbGATA18	444	464	G-box		454
PbGATA18	1032	1052	MYC		1042
PbGATA18	1345	1365	MYC		1355
PbGATA18	1410	1430	MYC		1420
PbGATA18	1580	1600	MYC		1590
PbGATA18	307	327	LTR		317
PbGATA18	41	61	ABRE		51
PbGATA18	444	464	ABRE		454
PbGATA18	482	502	ABRE		492
PbGATA18	1243	1263	ABRE		1253
PbGATA18	1245	1265	TGACG-motif		1255
PbGATA18	1899	1919	TCA-element		1909
PbGATA18	126	146	MYB		136
PbGATA18	609	629	MYB		619
PbGATA18	772	792	MYB		782
PbGATA18	1561	1581	MYB		1571
PbGATA18	227	247	Box 4		237
PbGATA18	603	623	Box 4		613
PbGATA18	1121	1141	Box 4		1131
PbGATA18	947	967	ARE		957
PbGATA18	481	501	G-box		491
PbGATA18	1243	1263	G-box		1253
PbGATA18	1402	1422	P-box		1412
PbGATA18	1539	1559	P-box		1549
PbGATA18	1329	1349	STRE		1339
PbGATA18	1486	1506	STRE		1496
PbGATA18	1984	2004	STRE		1994
PbGATA18	630	650	W box		640
PbGATA18	721	741	W box		731
PbGATA18	792	812	AAGAA-motif		802
PbGATA18	834	854	AAGAA-motif		844
PbGATA18	1316	1336	AAGAA-motif		1326
PbGATA18	1715	1735	AAGAA-motif		1725
PbGATA18	607	627	GT1-motif		617
PbGATA18	608	628	GT1-motif		618
PbGATA18	1625	1645	GT1-motif		1635
PbGATA19	204	224	ARE		214
PbGATA19	783	803	ARE		793
PbGATA19	1234	1254	ARE		1244
PbGATA19	1279	1299	ARE		1289
PbGATA19	217	237	G-box		227
PbGATA19	410	430	G-box		420
PbGATA19	507	527	G-box		517
PbGATA19	654	674	G-box		664
PbGATA19	685	705	G-box		695
PbGATA19	906	926	STRE		916
PbGATA19	1669	1689	STRE		1679
PbGATA19	1921	1941	AAGAA-motif		1931
PbGATA19	1952	1972	TCA-element		1962
PbGATA19	111	131	MYB		121
PbGATA19	166	186	Box 4		176
PbGATA19	1282	1302	LTR		1292
PbGATA19	1551	1571	LTR		1561
PbGATA19	217	237	ABRE		227
PbGATA19	410	430	ABRE		420
PbGATA19	508	528	ABRE		518
PbGATA19	565	585	ABRE		575
PbGATA19	654	674	ABRE		664
PbGATA19	655	675	ABRE		665
PbGATA19	685	705	ABRE		695
PbGATA19	686	706	ABRE		696
PbGATA19	506	526	TGACG-motif		516
PbGATA19	600	620	TGACG-motif		610
PbGATA19	912	932	WRE3		922
PbGATA19	506	526	CGTCA-motif		516
PbGATA19	600	620	CGTCA-motif		610
PbGATA19	-9	11	MYB		1
PbGATA19	268	288	MYB		278
PbGATA19	754	774	MYB		764
PbGATA19	1498	1518	MYB		1508
PbGATA19	1533	1553	MYB		1543
PbGATA19	1589	1609	MYB		1599
PbGATA19	175	195	GATA-motif		185
PbGATA19	1381	1401	GATA-motif		1391
PbGATA19	1154	1174	ERE		1164
PbGATA19	1394	1414	ERE		1404
PbGATA19	564	584	G-box		574
PbGATA19	654	674	G-box		664
PbGATA19	268	288	MBS		278
PbGATA19	1498	1518	MBS		1508
PbGATA19	1533	1553	MBS		1543
PbGATA19	1589	1609	MBS		1599
PbGATA19	473	493	MYC		483
PbGATA19	766	786	MYC		776
PbGATA19	1238	1258	MYC		1248
PbGATA19	1675	1695	MYC		1685
PbGATA2	1910	1930	ARE		1920
PbGATA2	345	365	AAGAA-motif		355
PbGATA2	507	527	GT1-motif		517
PbGATA2	695	715	GT1-motif		705
PbGATA2	786	806	GT1-motif		796
PbGATA2	787	807	GT1-motif		797
PbGATA2	1251	1271	GT1-motif		1261
PbGATA2	13	33	STRE		23
PbGATA2	826	846	STRE		836
PbGATA2	1399	1419	STRE		1409
PbGATA2	1616	1636	STRE		1626
PbGATA2	1786	1806	STRE		1796
PbGATA2	1800	1820	STRE		1810
PbGATA2	1809	1829	STRE		1819
PbGATA2	161	181	CCGTCC-box		171
PbGATA2	1638	1658	CCGTCC-box		1648
PbGATA2	1691	1711	CCGTCC-box		1701
PbGATA2	84	104	TCA-element		94
PbGATA2	142	162	TCA-element		152
PbGATA2	499	519	TCA-element		509
PbGATA2	899	919	MYB		909
PbGATA2	1252	1272	MYB		1262
PbGATA2	1274	1294	MYC		1284
PbGATA2	1602	1622	LTR		1612
PbGATA2	1646	1666	ABRE		1656
PbGATA2	7	27	MYB		17
PbGATA2	1750	1770	CAT-box		1760
PbGATA2	839	859	WRE3		849
PbGATA2	1437	1457	WRE3		1447
PbGATA2	1945	1965	WRE3		1955
PbGATA2	55	75	MYC		65
PbGATA2	284	304	MYC		294
PbGATA2	750	770	MYC		760
PbGATA2	752	772	MYC		762
PbGATA2	885	905	MYC		895
PbGATA2	1646	1666	G-box		1656
PbGATA20	780	800	GATA-motif		790
PbGATA20	1783	1803	MBS		1793
PbGATA20	1884	1904	MBS		1894
PbGATA20	95	115	MYC		105
PbGATA20	195	215	MYC		205
PbGATA20	209	229	MYC		219
PbGATA20	232	252	MYC		242
PbGATA20	1538	1558	MYC		1548
PbGATA20	1582	1602	MYC		1592
PbGATA20	23	43	G-box		33
PbGATA20	809	829	WRE3		819
PbGATA20	1783	1803	MYB		1793
PbGATA20	1884	1904	MYB		1894
PbGATA20	1567	1587	CGTCA-motif		1577
PbGATA20	23	43	ABRE		33
PbGATA20	24	44	ABRE		34
PbGATA20	953	973	ABRE		963
PbGATA20	1565	1585	ABRE		1575
PbGATA20	1567	1587	TGACG-motif		1577
PbGATA20	1759	1779	LTR		1769
PbGATA20	242	262	MYB		252
PbGATA20	1940	1960	MYB		1950
PbGATA20	10	30	TCT-motif		20
PbGATA20	1176	1196	CCGTCC-box		1186
PbGATA20	1543	1563	CCGTCC-box		1553
PbGATA20	1734	1754	CCGTCC-box		1744
PbGATA20	836	856	STRE		846
PbGATA20	938	958	STRE		948
PbGATA20	1575	1595	STRE		1585
PbGATA20	1724	1744	STRE		1734
PbGATA20	1564	1584	O2-site		1574
PbGATA20	633	653	GT1-motif		643
PbGATA20	1260	1280	AAGAA-motif		1270
PbGATA20	1266	1286	AAGAA-motif		1276
PbGATA20	1437	1457	AAGAA-motif		1447
PbGATA20	0	20	W box		10
PbGATA20	1196	1216	W box		1206
PbGATA20	1467	1487	W box		1477
PbGATA20	23	43	G-box		33
PbGATA20	1565	1585	G-box		1575
PbGATA21	1065	1085	TCA-element		1075
PbGATA21	311	331	TCT-motif		321
PbGATA21	398	418	TCT-motif		408
PbGATA21	1478	1498	TCT-motif		1488
PbGATA21	169	189	AAGAA-motif		179
PbGATA21	581	601	AAGAA-motif		591
PbGATA21	1104	1124	AAGAA-motif		1114
PbGATA21	1195	1215	AAGAA-motif		1205
PbGATA21	1459	1479	AAGAA-motif		1469
PbGATA21	614	634	GT1-motif		624
PbGATA21	98	118	STRE		108
PbGATA21	104	124	STRE		114
PbGATA21	994	1014	STRE		1004
PbGATA21	1371	1391	STRE		1381
PbGATA21	322	342	CCGTCC-box		332
PbGATA21	607	627	G-box		617
PbGATA21	904	924	G-box		914
PbGATA21	260	280	ARE		270
PbGATA21	1937	1957	ARE		1947
PbGATA21	145	165	MBS		155
PbGATA21	1614	1634	MBS		1624
PbGATA21	805	825	MYC		815
PbGATA21	1037	1057	MYC		1047
PbGATA21	1186	1206	MYC		1196
PbGATA21	1256	1276	MYC		1266
PbGATA21	145	165	MYB		155
PbGATA21	270	290	MYB		280
PbGATA21	1614	1634	MYB		1624
PbGATA21	604	624	CGTCA-motif		614
PbGATA21	558	578	WRE3		568
PbGATA21	604	624	TGACG-motif		614
PbGATA21	1625	1645	ABRE		1635
PbGATA21	309	329	MYC		319
PbGATA21	509	529	MYC		519
PbGATA22	993	1013	MYB		1003
PbGATA22	1398	1418	MYB		1408
PbGATA22	1442	1462	MYB		1452
PbGATA22	1835	1855	MYB		1845
PbGATA22	1909	1929	TCA-element		1919
PbGATA22	132	152	TCT-motif		142
PbGATA22	975	995	TCT-motif		985
PbGATA22	1091	1111	TCT-motif		1101
PbGATA22	645	665	W box		655
PbGATA22	760	780	GT1-motif		770
PbGATA22	1441	1461	GT1-motif		1451
PbGATA22	290	310	AAGAA-motif		300
PbGATA22	653	673	AAGAA-motif		663
PbGATA22	1848	1868	AAGAA-motif		1858
PbGATA22	1914	1934	AAGAA-motif		1924
PbGATA22	1918	1938	AAGAA-motif		1928
PbGATA22	137	157	STRE		147
PbGATA22	336	356	STRE		346
PbGATA22	454	474	STRE		464
PbGATA22	486	506	STRE		496
PbGATA22	564	584	STRE		574
PbGATA22	602	622	STRE		612
PbGATA22	713	733	STRE		723
PbGATA22	1706	1726	STRE		1716
PbGATA22	1738	1758	STRE		1748
PbGATA22	1407	1427	G-box		1417
PbGATA22	1759	1779	G-box		1769
PbGATA22	250	270	ARE		260
PbGATA22	1756	1776	G-box		1766
PbGATA22	1759	1779	G-box		1769
PbGATA22	1125	1145	MYC		1135
PbGATA22	1235	1255	MYC		1245
PbGATA22	1354	1374	MYC		1364
PbGATA22	1662	1682	ERE		1672
PbGATA22	637	657	MYB		647
PbGATA22	1580	1600	WUN-motif		1590
PbGATA22	1581	1601	WUN-motif		1591
PbGATA22	1408	1428	ABRE		1418
PbGATA22	1759	1779	ABRE		1769
PbGATA22	1760	1780	ABRE		1770
PbGATA3	1826	1846	G-box		1836
PbGATA3	304	324	MYC		314
PbGATA3	612	632	MYC		622
PbGATA3	1119	1139	MYC		1129
PbGATA3	1816	1836	MYC		1826
PbGATA3	1325	1345	GATA-motif		1335
PbGATA3	84	104	ERE		94
PbGATA3	1716	1736	MYB		1726
PbGATA3	458	478	CGTCA-motif		468
PbGATA3	147	167	CAT-box		157
PbGATA3	572	592	WRE3		582
PbGATA3	787	807	WRE3		797
PbGATA3	892	912	WUN-motif		902
PbGATA3	503	523	ABRE		513
PbGATA3	1826	1846	ABRE		1836
PbGATA3	1827	1847	ABRE		1837
PbGATA3	458	478	TGACG-motif		468
PbGATA3	434	454	MYB		444
PbGATA3	898	918	MYB		908
PbGATA3	1032	1052	MYB		1042
PbGATA3	1577	1597	MYB		1587
PbGATA3	957	977	TCT-motif		967
PbGATA3	512	532	O2-site		522
PbGATA3	839	859	W box		849
PbGATA3	1253	1273	GT1-motif		1263
PbGATA3	833	853	P-box		843
PbGATA3	1273	1293	P-box		1283
PbGATA3	1602	1622	P-box		1612
PbGATA3	1215	1235	STRE		1225
PbGATA3	1774	1794	STRE		1784
PbGATA3	1880	1900	STRE		1890
PbGATA3	502	522	G-box		512
PbGATA3	617	637	G-box		627
PbGATA3	819	839	G-box		829
PbGATA3	1826	1846	G-box		1836
PbGATA4	1197	1217	ABRE		1207
PbGATA4	1695	1715	ABRE		1705
PbGATA4	397	417	MYC		407
PbGATA4	438	458	MYC		448
PbGATA4	755	775	MYC		765
PbGATA4	957	977	MBS		967
PbGATA4	12	32	MYC		22
PbGATA4	169	189	MYC		179
PbGATA4	601	621	MYC		611
PbGATA4	797	817	MYC		807
PbGATA4	828	848	MYC		838
PbGATA4	1824	1844	MYC		1834
PbGATA4	1841	1861	MYC		1851
PbGATA4	957	977	MYB		967
PbGATA4	1507	1527	WRE3		1517
PbGATA4	1903	1923	W box		1913
PbGATA4	95	115	AAGAA-motif		105
PbGATA4	729	749	AAGAA-motif		739
PbGATA4	1867	1887	AAGAA-motif		1877
PbGATA4	1015	1035	O2-site		1025
PbGATA4	519	539	STRE		529
PbGATA4	985	1005	P-box		995
PbGATA4	1195	1215	G-box		1205
PbGATA4	1197	1217	G-box		1207
PbGATA4	1695	1715	G-box		1705
PbGATA4	813	833	ARE		823
PbGATA4	1274	1294	ARE		1284
PbGATA4	1591	1611	ARE		1601
PbGATA4	1794	1814	ARE		1804
PbGATA4	143	163	MYB		153
PbGATA4	868	888	MYB		878
PbGATA4	740	760	TCA-element		750
PbGATA4	399	419	TCT-motif		409
PbGATA4	641	661	TCT-motif		651
PbGATA4	1944	1964	TCT-motif		1954
PbGATA5	1082	1102	G-box		1092
PbGATA5	1428	1448	G-box		1438
PbGATA5	1714	1734	G-box		1724
PbGATA5	1717	1737	G-box		1727
PbGATA5	1719	1739	G-box		1729
PbGATA5	230	250	ARE		240
PbGATA5	1064	1084	ARE		1074
PbGATA5	1207	1227	ARE		1217
PbGATA5	1634	1654	ARE		1644
PbGATA5	525	545	GT1-motif		535
PbGATA5	526	546	GT1-motif		536
PbGATA5	875	895	GT1-motif		885
PbGATA5	436	456	AAGAA-motif		446
PbGATA5	165	185	W box		175
PbGATA5	694	714	O2-site		704
PbGATA5	40	60	STRE		50
PbGATA5	1103	1123	STRE		1113
PbGATA5	1601	1621	STRE		1611
PbGATA5	1420	1440	CCGTCC-box		1430
PbGATA5	1457	1477	CCGTCC-box		1467
PbGATA5	1190	1210	TCT-motif		1200
PbGATA5	904	924	Box 4		914
PbGATA5	418	438	MYB		428
PbGATA5	482	502	MYB		492
PbGATA5	1243	1263	MYB		1253
PbGATA5	769	789	MYC		779
PbGATA5	153	173	TGACG-motif		163
PbGATA5	827	847	TGACG-motif		837
PbGATA5	1292	1312	TGACG-motif		1302
PbGATA5	1083	1103	ABRE		1093
PbGATA5	1428	1448	ABRE		1438
PbGATA5	1717	1737	ABRE		1727
PbGATA5	1719	1739	ABRE		1729
PbGATA5	1720	1740	ABRE		1730
PbGATA5	751	771	MYB		761
PbGATA5	153	173	CGTCA-motif		163
PbGATA5	827	847	CGTCA-motif		837
PbGATA5	1292	1312	CGTCA-motif		1302
PbGATA5	1162	1182	WRE3		1172
PbGATA5	335	355	CAT-box		345
PbGATA5	1566	1586	CAT-box		1576
PbGATA5	1896	1916	CAT-box		1906
PbGATA5	1719	1739	G-box		1729
PbGATA5	23	43	MYC		33
PbGATA5	1056	1076	MYC		1066
PbGATA5	1485	1505	MYC		1495
PbGATA5	1839	1859	MYC		1849
PbGATA6	573	593	MYB		583
PbGATA6	1099	1119	MYB		1109
PbGATA6	756	776	CGTCA-motif		766
PbGATA6	1688	1708	CGTCA-motif		1698
PbGATA6	373	393	WRE3		383
PbGATA6	1364	1384	WRE3		1374
PbGATA6	1099	1119	MBS		1109
PbGATA6	761	781	MYC		771
PbGATA6	879	899	MYC		889
PbGATA6	1616	1636	GATA-motif		1626
PbGATA6	1714	1734	GATA-motif		1724
PbGATA6	1665	1685	MYC		1675
PbGATA6	1551	1571	ABRE		1561
PbGATA6	756	776	TGACG-motif		766
PbGATA6	1688	1708	TGACG-motif		1698
PbGATA6	910	930	MYB		920
PbGATA6	1581	1601	MYB		1591
PbGATA6	723	743	ARE		733
PbGATA6	1254	1274	ARE		1264
PbGATA6	578	598	AAGAA-motif		588
PbGATA6	45	65	W box		55
PbGATA6	802	822	W box		812
PbGATA6	1582	1602	GT1-motif		1592
PbGATA6	1766	1786	CCGTCC-box		1776
PbGATA6	480	500	STRE		490
PbGATA6	1261	1281	STRE		1271
PbGATA6	1657	1677	STRE		1667
PbGATA7	146	166	WUN-motif		156
PbGATA7	557	577	WRE3		567
PbGATA7	780	800	WRE3		790
PbGATA7	1721	1741	WRE3		1731
PbGATA7	666	686	CGTCA-motif		676
PbGATA7	308	328	MYB		318
PbGATA7	1401	1421	MYB		1411
PbGATA7	347	367	MYC		357
PbGATA7	711	731	MYC		721
PbGATA7	987	1007	MYC		997
PbGATA7	1252	1272	G-box		1262
PbGATA7	308	328	MBS		318
PbGATA7	666	686	TGACG-motif		676
PbGATA7	1253	1273	ABRE		1263
PbGATA7	704	724	LTR		714
PbGATA7	449	469	Box 4		459
PbGATA7	527	547	Box 4		537
PbGATA7	1038	1058	Box 4		1048
PbGATA7	351	371	MYB		361
PbGATA7	1703	1723	MYB		1713
PbGATA7	-8	12	ARE		2
PbGATA7	33	53	ARE		43
PbGATA7	288	308	ARE		298
PbGATA7	328	348	ARE		338
PbGATA7	1006	1026	ARE		1016
PbGATA7	1103	1123	G-box		1113
PbGATA7	1223	1243	STRE		1233
PbGATA7	1951	1971	STRE		1961
PbGATA7	1957	1977	STRE		1967
PbGATA7	1771	1791	P-box		1781
PbGATA7	332	352	AAGAA-motif		342
PbGATA7	102	122	GT1-motif		112
PbGATA7	267	287	W box		277
PbGATA7	577	597	W box		587
PbGATA7	939	959	W box		949
PbGATA7	1712	1732	W box		1722
PbGATA7	799	819	O2-site		809
PbGATA7	1052	1072	O2-site		1062
PbGATA8	1278	1298	TCT-motif		1288
PbGATA8	265	285	TCA-element		275
PbGATA8	930	950	Box 4		940
PbGATA8	962	982	Box 4		972
PbGATA8	1404	1424	Box 4		1414
PbGATA8	529	549	MYB		539
PbGATA8	569	589	MYB		579
PbGATA8	734	754	MYB		744
PbGATA8	1634	1654	MYB		1644
PbGATA8	1894	1914	MYB		1904
PbGATA8	1978	1998	MYB		1988
PbGATA8	533	553	ARE		543
PbGATA8	996	1016	ARE		1006
PbGATA8	1086	1106	ARE		1096
PbGATA8	60	80	G-box		70
PbGATA8	231	251	STRE		241
PbGATA8	417	437	STRE		427
PbGATA8	1169	1189	STRE		1179
PbGATA8	546	566	CCGTCC-box		556
PbGATA8	1573	1593	CCGTCC-box		1583
PbGATA8	733	753	GT1-motif		743
PbGATA8	758	778	GT1-motif		768
PbGATA8	759	779	GT1-motif		769
PbGATA8	987	1007	GT1-motif		997
PbGATA8	988	1008	GT1-motif		998
PbGATA8	474	494	AAGAA-motif		484
PbGATA8	594	614	AAGAA-motif		604
PbGATA8	1352	1372	AAGAA-motif		1362
PbGATA8	1744	1764	AAGAA-motif		1754
PbGATA8	144	164	O2-site		154
PbGATA8	180	200	WRE3		190
PbGATA8	210	230	WRE3		220
PbGATA8	485	505	WRE3		495
PbGATA8	500	520	WRE3		510
PbGATA8	1307	1327	WRE3		1317
PbGATA8	1107	1127	MYB		1117
PbGATA8	1548	1568	MYB		1558
PbGATA8	890	910	ERE		900
PbGATA8	892	912	ERE		902
PbGATA8	1025	1045	ERE		1035
PbGATA8	750	770	MYC		760
PbGATA8	796	816	MYC		806
PbGATA8	1822	1842	MYC		1832
PbGATA8	87	107	LTR		97
PbGATA9	742	762	LTR		752
PbGATA9	371	391	ABRE		381
PbGATA9	959	979	ABRE		969
PbGATA9	1569	1589	ABRE		1579
PbGATA9	1571	1591	ABRE		1581
PbGATA9	1572	1592	ABRE		1582
PbGATA9	1276	1296	MYC		1286
PbGATA9	1571	1591	G-box		1581
PbGATA9	260	280	MBS		270
PbGATA9	1063	1083	MBS		1073
PbGATA9	874	894	MYC		884
PbGATA9	260	280	MYB		270
PbGATA9	1063	1083	MYB		1073
PbGATA9	1199	1219	WRE3		1209
PbGATA9	1390	1410	GT1-motif		1400
PbGATA9	1466	1486	GT1-motif		1476
PbGATA9	1259	1279	AAGAA-motif		1269
PbGATA9	1613	1633	AAGAA-motif		1623
PbGATA9	1374	1394	W box		1384
PbGATA9	64	84	CCGTCC-box		74
PbGATA9	1949	1969	CCGTCC-box		1959
PbGATA9	826	846	STRE		836
PbGATA9	843	863	STRE		853
PbGATA9	1090	1110	STRE		1100
PbGATA9	1700	1720	STRE		1710
PbGATA9	370	390	G-box		380
PbGATA9	959	979	G-box		969
PbGATA9	1571	1591	G-box		1581
PbGATA9	1017	1037	ARE		1027
PbGATA9	1219	1239	Box 4		1229

## Sheet: Feature classification
ARE	Stress responses
LTR	Stress responses
MBS	Stress responses
MYB	Stress responses
STRE	Stress responses
W box	Stress responses
WUN-motif	Stress responses
AAGAA-motif	Plant growth and development
CAT-box	Plant growth and development
CCGTCC-box	Plant growth and development
O2-site	Plant growth and development
WRE3	Plant growth and development
ABRE	Hormone responses
CGTCA-motif	Hormone responses
ERE	Hormone responses
MYC	Hormone responses
P-box	Hormone responses
TCA-element	Hormone responses
TGACG-motif	Hormone responses
Box 4	Light responses
GATA-motif	Light responses
G-box	Light responses
GT1-motif	Light responses
TCT-motif	Light responses
