# Supplementary material for: Genome-Wide Identification of GATA Family Genes in Phoebe bournei and Their Transcriptional Analysis under Abiotic Stresses
Source: Int J Mol Sci. 2023 Jun 19;24(12):10342. doi: 10.3390/ijms241210342 (PMC10298943; doi:10.3390/ijms241210342)
Supplement: Supplementary file 1 [file ijms-24-10342-s001.zip › S2.PbGATA expression data.xlsx]

## Sheet: Sheet1
Sample	PbGATA1	PbGATA2	PbGATA3	PbGATA4	PbGATA5	PbGATA6	PbGATA7	PbGATA8	PbGATA9	PbGATA10	PbGATA11	PbGATA12	PbGATA13	PbGATA14	PbGATA15	PbGATA16	PbGATA17	PbGATA18	PbGATA19	PbGATA20	PbGATA21	PbGATA22
RB	5.16004	8.10888	0.143269	0	9.83739	12.8798	19.4416	23.0478	31.2124	0.0561583	88.7042	0	12.2437	28.5287	1.32469	40.8077	0	1.98266	0.779412	0.572195	40.4506	27.8112
RX	2.28884	3.53177	0	0	12.2801	10.5663	1.43547	7.32963	27.6446	0	51.7884	0	7.05047	28.6744	0	54.3662	0	1.57259	0	0.52253	18.8936	12.9412
SB	6.12129	8.12646	0.123811	0	8.54954	15.9112	28.1976	9.01571	49.1941	0	63.6064	0.130477	9.97156	39.6617	1.72109	43.4636	0.0260393	3.34097	0.034111	0.507859	53.6731	30.0262
SX	9.45516	4.78475	0	0.049872	11.6078	12.8947	5.942	7.51356	50.2795	0	64.8174	0	16.9796	38.6358	0.0361543	49.8526	0.0560183	0.620965	0	0.706916	59.9575	18.0828
L	1.08587	6.39217	32.0154	0.132757	13.4054	11.3052	5.53513	2.02532	30.7161	0	10.6925	70.8643	1.24764	23.4517	0	40.7425	0	10.9818	0.155915	4.07478	1.40505	23.4687
	root bark	root xylem	stem bark	stem xylem	Leaf
	RB	RX	SB	SX	L
