# Supplementary material for: Genome-Wide Identification of GATA Family Genes in Phoebe bournei and Their Transcriptional Analysis under Abiotic Stresses
Source: Int J Mol Sci. 2023 Jun 19;24(12):10342. doi: 10.3390/ijms241210342 (PMC10298943; doi:10.3390/ijms241210342)
Supplement: Supplementary file 1 [file ijms-24-10342-s001.zip › S3.PbGATA-qRT-PCR.xlsx]

## Sheet: 10 ℃
		CK-T-Cq value
Gene name	Time/h	Target gene	Reference gene	▲Cq		2^(-▲Cq)	Mean(2^(-▲Cq))
PbGATA5	0	25.19	23.2896	1.90032		0.267884	0.309811	0.864669	1
	0	25.1712	23.4791	1.69209		0.309478		0.998926
	0	25.2967	23.7907	1.50606		0.352071		1.1364
	4	25.5849	24.2851	1.29988		0.406159	0.309811	1.31099	1.42664
	4	25.7213	24.3905	1.3308		0.397548		1.28319
	4	25.6063	24.6691	0.937153		0.522262		1.68575
	6	25.5021	24.191	1.31107		0.403022	0.309811	1.30086	1.31741
	6	25.9311	24.552	1.37907		0.384465		1.24097
	6	25.7025	24.508	1.19442		0.436961		1.41041
	8	27.6449	26.5448	1.10009		0.466486	0.309811	1.50571	1.69375
	8	27.7823	26.798	0.984335		0.505459		1.63151
	8	27.8295	27.098	0.731494		0.60228		1.94402
	12	26.2296	25.1561	1.0735		0.475164	0.309811	1.53372	1.52985
	12	26.3413	25.3838	0.957526		0.514939		1.66211
	12	26.4917	25.2801	1.21161		0.431786		1.39371
	24	24.622	24.0532	0.568725		0.674213	0.309811	2.17621	1.99924
	24	24.8433	23.8276	1.01566		0.494603		1.59647
	24	24.5641	24.0274	0.5367		0.689346		2.22505
PbGATA7	0	36.3234	23.2896	13.0338		0.000119243	0.000134149	0.88888	1
	0	36.5177	23.4791	13.0386		0.000118851		0.885959
	0	36.3616	23.7907	12.5709		0.000164355		1.22516
	4	36.5352	24.2851	12.2502		0.000205275	0.000134149	1.5302	2.07818
	4	36.1903	24.3905	11.7998		0.000280475		2.09077
	4	36.1469	24.6691	11.4778		0.00035061		2.61358
	6	36.9837	24.191	12.7927		0.000140938	0.000134149	1.0506	1.32768
	6	36.7659	24.552	12.2139		0.0002105		1.56914
	6	36.9248	24.508	12.4168		0.000182887		1.36331
	8	37.6062	26.5448	11.0614		0.000467926	0.000134149	3.4881	2.94909
	8	38.7202	26.798	11.9222		0.000257667		1.92074
	8	38.1802	27.098	11.0821		0.000461264		3.43844
	12	36.1359	25.1561	10.9797		0.00049519	0.000134149	3.69133	3.08535
	12	36.5834	25.3838	11.1996		0.00042519		3.16952
	12	36.8838	25.2801	11.6037		0.000321316		2.39521
	24	36.345	24.0532	12.2917		0.000199447	0.000134149	1.48675	1.33388
	24	36.6985	23.8276	12.8709		0.000133502		0.995171
	24	36.2875	24.0274	12.2601		0.000203868		1.51971
PbGATA12	0	26.0167	23.2896	2.72708		0.151031	0.166398	0.907653	1
	0	26.1929	23.4791	2.7138		0.152428		0.916045
	0	26.1437	23.7907	2.35303		0.195734		1.1763
	4	25.9897	24.2851	1.70464		0.306798	0.166398	1.84376	1.74354
	4	26.3614	24.3905	1.9709		0.255094		1.53304
	4	26.3659	24.6691	1.69678		0.308473		1.85383
	6	26.4429	24.191	2.25191		0.209946	0.166398	1.26171	1.3641
	6	26.5291	24.552	1.97712		0.253996		1.52644
	6	26.7122	24.508	2.20417		0.21701		1.30416
	8	27.6613	26.5448	1.11647		0.46122	0.166398	2.77179	3.3718
	8	27.6346	26.798	0.836639		0.559946		3.36511
	8	27.6931	27.098	0.595068		0.662013		3.9785
	12	28.0269	25.1561	2.87076		0.136715	0.166398	0.821616	0.910928
	12	27.8622	25.3838	2.47848		0.179433		1.07834
	12	28.1313	25.2801	2.8512		0.138581		0.832831
	24	26.1068	24.0532	2.05359		0.240883	0.166398	1.44764	1.32895
	24	26.0553	23.8276	2.22765		0.213506		1.2831
	24	26.2858	24.0274	2.25833		0.209013		1.25611
PbGATA16	0	24.512	23.2896	1.22237		0.428578	0.528583	0.810805	1
	0	24.4004	23.4791	0.921335		0.52802		0.998936
	0	24.4592	23.7907	0.668523		0.62915		1.19026
	4	25.4296	24.2851	1.14457		0.452325	0.528583	0.855733	0.988424
	4	25.4934	24.3905	1.10292		0.465572		0.880794
	4	25.2917	24.6691	0.622611		0.649494		1.22875
	6	25.1067	24.191	0.915674		0.530096	0.528583	1.00286	1.06415
	6	25.2998	24.552	0.747787		0.595516		1.12663
	6	25.3397	24.508	0.831705		0.561865		1.06296
	8	27.3068	26.5448	0.761974		0.589689	0.528583	1.1156	1.14644
	8	27.7851	26.798	0.987096		0.504492		0.954425
	8	27.5644	27.098	0.466369		0.723784		1.36929
	12	25.707	25.1561	0.550855		0.682616	0.528583	1.29141	1.37805
	12	25.6573	25.3838	0.273512		0.827303		1.56514
	12	25.8465	25.2801	0.566348		0.675324		1.27761
	24	24.4128	24.0532	0.359527		0.77942	0.528583	1.47455	1.3509
	24	24.5966	23.8276	0.768986		0.58683		1.1102
	24	24.3934	24.0274	0.365995		0.775934		1.46795
PbGATA22	0	27.0438	23.2896	3.75419		0.0741101	0.097924	0.756812	1
	0	26.9149	23.4791	3.43583		0.0924084		0.943674
	0	26.7649	23.7907	2.97422		0.127254		1.29951
	4	27.1303	24.2851	2.8452		0.139159	0.097924	1.42109	1.8225
	4	27.0067	24.3905	2.61625		0.163091		1.66549
	4	26.7698	24.6691	2.10066		0.233151		2.38094
	6	26.6674	24.191	2.47633		0.179701	0.097924	1.83511	1.82954
	6	27.0192	24.552	2.46725		0.180836		1.84669
	6	27.0068	24.508	2.49875		0.17693		1.8068
	8	28.4478	26.5448	1.90295		0.267396	0.097924	2.73065	3.19848
	8	28.4889	26.798	1.69093		0.309726		3.16293
	8	28.562	27.098	1.46394		0.362503		3.70188
	12	28.0753	25.1561	2.91912		0.132208	0.097924	1.35011	1.42222
	12	28.2356	25.3838	2.8518		0.138523		1.4146
	12	28.0455	25.2801	2.76535		0.147078		1.50196
	24	27.2632	24.0532	3.20995		0.108071	0.097924	1.10362	0.9822
	24	27.4887	23.8276	3.6611		0.0790495		0.807253
	24	27.329	24.0274	3.30155		0.101423		1.03573

## Sheet: 40 ℃
		CK-T-Cq value
Gene name	Time/h	Target gene	Reference gene	▲Cq		2^(-▲Cq)	Mean(2^(-▲Cq))
PbGATA5	0	28.9517	31.3424	-2.39077		5.24438	15.0188	0.349187	1
	0	29.1009	34.1937	-5.09284		34.1269		2.27228
	0	28.9548	31.462	-2.5072		5.68515		0.378535
	4	31.0675	29.201	1.86656		0.274227	15.0188	0.0182589	0.0190011
	4	31.1565	29.3086	1.84789		0.277799		0.0184967
	4	31.3832	29.6658	1.71741		0.304094		0.0202475
	6	31.006	28.2841	2.72195		0.15157	15.0188	0.010092	0.0121054
	6	30.5774	28.185	2.3924		0.190465		0.0126818
	6	30.5019	28.2043	2.29768		0.20339		0.0135424
	8	32.3063	29.3953	2.91106		0.132948	15.0188	0.00885212	0.00831624
	8	32.5811	29.3406	3.24049		0.105807		0.00704496
	8	32.2856	29.4067	2.87891		0.135945		0.00905164
	12	32.0464	30.9	1.14635		0.451768	15.0188	0.0300801	0.0224809
	12	33.5122	31.2899	2.22226		0.214305		0.0142691
	12	32.1231	30.5955	1.52767		0.346838		0.0230936
	24	34.8995	31.062	3.83754		0.0699497	15.0188	0.00465747	0.00762022
	24	33.8059	31.1497	2.65625		0.158631		0.0105622
	24	34.1636	31.0403	3.12332		0.114759		0.00764102
PbGATA7	0	29.9304	31.3424	-1.41208		2.6612	8.26599	0.321946	1
	0	29.9084	34.1937	-4.2853		19.4986		2.35889
	0	30.0624	31.462	-1.39954		2.63817		0.31916
	4	29.3808	29.201	0.179845		0.882798	8.26599	0.106799	0.107534
	4	29.513	29.3086	0.204436		0.867878		0.104994
	4	29.7925	29.6658	0.126666		0.915946		0.110809
	6	30.1896	28.2841	1.90551		0.266923	8.26599	0.0322917	0.0318654
	6	30.1752	28.185	1.99013		0.251717		0.0304521
	6	30.0849	28.2043	1.88067		0.271558		0.0328524
	8	30.4233	29.3953	1.02807		0.490367	8.26599	0.0593234	0.0550015
	8	30.5791	29.3406	1.23846		0.423824		0.0512732
	8	30.5595	29.4067	1.15286		0.449733		0.0544077
	12	32.663	30.9	1.76292		0.294651	8.26599	0.0356462	0.0442617
	12	32.4729	31.2899	1.18293		0.440455		0.0532852
	12	32.0594	30.5955	1.46397		0.362494		0.0438537
	24	31.5505	31.062	0.488502		0.712765	8.26599	0.0862287	0.0704187
	24	31.641	31.1497	0.491312		0.711378		0.0860609
	24	32.6747	31.0403	1.63443		0.322097		0.0389666
PbGATA12	0	32.8822	31.3424	1.5398		0.343934	1.39407	0.246711	1
	0	32.4433	34.1937	-1.75041		3.36455		2.41347
	0	32.5398	31.462	1.07785		0.473734		0.33982
	4	32.4798	29.201	3.27881		0.103034	1.39407	0.0739087	0.0656736
	4	32.8737	29.3086	3.56511		0.0844878		0.060605
	4	33.1863	29.6658	3.52053		0.0871396		0.0625072
	6	33.2853	28.2841	5.00123		0.0312234	1.39407	0.0223973	0.0209973
	6	33.8097	28.185	5.62464		0.0202682		0.0145388
	6	32.9872	28.2043	4.78294		0.0363239		0.0260559
	8	34.2849	29.3953	4.88965		0.0337341	1.39407	0.0241982	0.0259785
	8	34.0548	29.3406	4.71415		0.0380978		0.0273284
	8	34.1702	29.4067	4.76352		0.036816		0.026409
	12	37.1364	30.9	6.2364		0.0132635	1.39407	0.00951419	0.00971607
	12	37.5695	31.2899	6.27957		0.0128725		0.00923372
	12	36.7034	30.5955	6.10792		0.0144988		0.0104003
	24	35.2799	31.062	4.21798		0.0537355	1.39407	0.0385457	0.0274345
	24	36.0332	31.1497	4.88354		0.0338772		0.0243009
	24	36.2445	31.0403	5.20426		0.0271245		0.019457
PbGATA16	0	29.4565	31.3424	-1.88591		3.69587	8.11726	0.45531	1
	0	30.0161	34.1937	-4.17763		18.0964		2.22937
	0	30.1061	31.462	-1.35587		2.55951		0.315318
	4	33.053	29.201	3.85201		0.0692516	8.11726	0.0085314	0.0144857
	4	31.9594	29.3086	2.65076		0.159236		0.019617
	4	32.6743	29.6658	3.00851		0.124264		0.0153087
	6	32.6647	28.2841	4.38067		0.0480051	8.11726	0.00591396	0.00744734
	6	31.9204	28.185	3.73541		0.0750811		0.00924957
	6	32.3054	28.2043	4.10111		0.0582698		0.0071785
	8	34.3736	29.3953	4.97827		0.0317242	8.11726	0.00390824	0.0054466
	8	33.7058	29.3406	4.36517		0.0485235		0.00597782
	8	33.6613	29.4067	4.25466		0.0523866		0.00645374
	12	34.8544	30.9	3.95441		0.0645066	8.11726	0.00794685	0.0102717
	12	34.4333	31.2899	3.14333		0.113178		0.0139429
	12	34.3824	30.5955	3.7869		0.0724486		0.00892525
	24	36.0936	31.062	5.03167		0.0305714	8.11726	0.00376622	0.00669584
	24	34.9543	31.1497	3.8046		0.0715653		0.00881643
	24	35.0772	31.0403	4.03697		0.0609189		0.00750486
PbGATA22	0	31.9484	31.3424	0.605977		0.657026	1.61601	0.406573	1
	0	32.3522	34.1937	-1.84149		3.5838		2.21768
	0	32.1817	31.462	0.719741		0.607206		0.375744
	4	33.4973	29.201	4.29634		0.0508949	1.61601	0.0314941	0.0373299
	4	33.9499	29.3086	4.6413		0.0400709		0.0247962
	4	33.1396	29.6658	3.47376		0.0900105		0.0556992
	6	32.4341	28.2841	4.15002		0.0563272	1.61601	0.0348557	0.0337773
	6	32.4228	28.185	4.23777		0.0530035		0.032799
	6	32.4039	28.2043	4.19964		0.0544229		0.0336773
	8	34.8788	29.3953	5.48351		0.0223511	1.61601	0.013831	0.0100223
	8	35.9337	29.3406	6.59306		0.0103584		0.00640985
	8	35.3834	29.4067	5.97675		0.0158788		0.00982595
	12	37.0953	30.9	6.19528		0.0136469	1.61601	0.00844481	0.00796716
	12	39.2308	31.2899	7.94091		0.00406957		0.00251828
	12	36.1752	30.5955	5.57976		0.0209086		0.0129384
	24	35.3751	31.062	4.31313		0.0503058	1.61601	0.0311297	0.0264125
	24	35.9266	31.1497	4.77696		0.0364747		0.0225708
	24	35.6391	31.0403	4.59883		0.0412681		0.0255371

## Sheet: NaCl
		CK-T-Cq value
Gene name	Time/h	Target gene	Reference gene	▲Cq		2^(-▲Cq)	Mean(2^(-▲Cq))
PbGATA5	0	25.6391	26.1189	-0.479761		1.39451	1.31464	1.06075	1
	0	25.8157	26.3085	-0.492797		1.40717		1.07038
	0	26.149	26.3409	-0.191875		1.14225		0.868865
	4	26.4654	26.8308	-0.365413		1.28825	1.31464	0.979924	1.11225
	4	26.1153	26.8748	-0.759557		1.69297		1.28778
	4	26.4322	26.9232	-0.491007		1.40543		1.06905
	6	25.437	23.4049	2.03209		0.2445	1.31464	0.185982	0.215637
	6	25.4618	23.8752	1.58661		0.332952		0.253264
	6	25.7709	23.8979	1.873		0.273005		0.207665
	8	26.5592	24.3333	2.22585		0.213773	1.31464	0.162609	0.162745
	8	26.968	24.8532	2.11475		0.230886		0.175626
	8	26.9053	24.5629	2.34231		0.197194		0.149998
	12	26.1477	23.8158	2.33192		0.19862	1.31464	0.151083	0.127845
	12	26.6447	23.9738	2.6709		0.157028		0.119446
	12	26.6029	23.852	2.75086		0.148563		0.113006
	24	27.2929	24.4083	2.88464		0.135406	1.31464	0.102998	0.109127
	24	27.4122	24.6066	2.80562		0.143029		0.108797
	24	27.5212	24.8029	2.7183		0.151953		0.115585
PbGATA7	0	37.5003	26.1189	11.3814		0.000374843	0.000375441	0.998407	1
	0	37.4402	26.3085	11.1317		0.000445681		1.18709
	0	38.016	26.3409	11.6751		0.000305799		0.814505
	4	38.9153	26.8308	12.0845		0.000230258	0.000375441	0.613299	0.518551
	4	39.2262	26.8748	12.3514		0.000191362		0.5097
	4	39.5111	26.9232	12.5878		0.000162436		0.432654
	6	40.2598	23.4049	16.8549		8.43646e-06	0.000375441	0.0224708	0.0249807
	6	40.8782	23.8752	17.0029		7.61393e-06		0.02028
	6	40.2342	23.8979	16.3363		1.2086e-05		0.0321914
	8	41.6619	24.3333	17.3286		6.07531e-06	0.000375441	0.0161818	0.0212342
	8	41.5945	24.8532	16.7413		9.12801e-06		0.0243128
	8	41.3713	24.5629	16.8084		8.71317e-06		0.0232079
	12	42.0852	23.8158	18.2695		3.16475e-06	0.000375441	0.00842944	0.00782855
	12	42.5816	23.9738	18.6077		2.50333e-06		0.00666771
	12	42.1285	23.852	18.2765		3.14938e-06		0.0083885
	24		24.4083	-24.4083		2.22653e+07	0.000375441	5.93045e+10	4.24487e+10
	24		24.6066	-24.6066		2.55456e+07		6.80417e+10
	24	42.4552	24.8029	17.6523		4.85443e-06		0.01293
PbGATA12	0	26.9483	26.1189	0.829414		0.562758	0.716704	0.785203	1
	0	26.6993	26.3085	0.390801		0.762706		1.06419
	0	26.619	26.3409	0.27815		0.824648		1.15061
	4	30.7833	26.8308	3.95246		0.0645936	0.716704	0.090126	0.0746387
	4	31.2136	26.8748	4.33875		0.0494204		0.0689551
	4	31.3509	26.9232	4.42763		0.0464675		0.064835
	6	31.3123	23.4049	7.90739		0.00416523	0.716704	0.00581165	0.00861816
	6	30.7559	23.8752	6.88067		0.00848616		0.0118405
	6	31.3082	23.8979	7.41031		0.00587862		0.0082023
	8	34.924	24.3333	10.5907		0.000648451	0.716704	0.000904768	0.00206473
	8	34.0634	24.8532	9.21015		0.00168837		0.00235574
	8	33.4566	24.5629	8.89362		0.00210259		0.00293369
	12	32.623	23.8158	8.80728		0.00223226	0.716704	0.00311462	0.00197197
	12	34.225	23.9738	10.2511		0.000820538		0.00114488
	12	33.5703	23.852	9.71827		0.00118716		0.00165641
	24	35.038	24.4083	10.6297		0.000631148	0.716704	0.000880626	0.000984244
	24	34.7524	24.6066	10.1459		0.000882659		0.00123155
	24	35.4998	24.8029	10.6969		0.000602426		0.000840551
PbGATA16	0	25.7917	26.1189	-0.327152		1.25453	1.34504	0.932715	1
	0	25.7937	26.3085	-0.514803		1.4288		1.06228
	0	25.906	26.3409	-0.434852		1.35177		1.00501
	4	26.2981	26.8308	-0.532799		1.44673	1.34504	1.07561	1.26833
	4	25.9901	26.8748	-0.884675		1.84635		1.37271
	4	26.0555	26.9232	-0.8677		1.82475		1.35666
	6	25.9728	23.4049	2.56789		0.168651	1.34504	0.125388	0.15957
	6	25.9305	23.8752	2.05526		0.240606		0.178885
	6	25.9895	23.8979	2.09158		0.234624		0.174437
	8	26.6007	24.3333	2.26738		0.207707	1.34504	0.154425	0.165682
	8	26.9681	24.8532	2.11484		0.230871		0.171647
	8	26.6835	24.5629	2.12051		0.229966		0.170974
	12	26.7717	23.8158	2.95597		0.128873	1.34504	0.0958141	0.105416
	12	26.612	23.9738	2.63815		0.160634		0.119428
	12	26.7319	23.852	2.87985		0.135856		0.101006
	24	28.0325	24.4083	3.62425		0.0810946	1.34504	0.0602918	0.0719819
	24	27.832	24.6066	3.22547		0.106914		0.0794881
	24	28.09	24.8029	3.28707		0.102446		0.0761658
PbGATA22	0	27.6982	26.1189	1.57938		0.334626	0.351992	0.950663	1
	0	27.8343	26.3085	1.52574		0.347302		0.986675
	0	27.7596	26.3409	1.4187		0.374049		1.06266
	4	26.3137	26.8308	-0.517118		1.43109	0.351992	4.0657	4.45394
	4	26.1544	26.8748	-0.72041		1.64765		4.68093
	4	26.2232	26.9232	-0.700006		1.62451		4.61519
	6	25.0666	23.4049	1.66167		0.316073	0.351992	0.897954	1.08711
	6	25.1436	23.8752	1.26839		0.415123		1.17935
	6	25.1606	23.8979	1.26268		0.416768		1.18403
	8	26.0207	24.3333	1.68738		0.310491	0.351992	0.882095	1.01529
	8	26.1126	24.8532	1.25935		0.417732		1.18677
	8	26.1029	24.5629	1.53994		0.343901		0.977013
	12	26.7021	23.8158	2.8863		0.13525	0.351992	0.384243	0.382663
	12	26.8482	23.9738	2.87435		0.136375		0.387438
	12	26.7684	23.852	2.91639		0.132458		0.376309
	24	27.0998	24.4083	2.69149		0.154803	0.351992	0.439792	0.518704
	24	27.0138	24.6066	2.40721		0.18852		0.535581
	24	27.0933	24.8029	2.29042		0.204416		0.58074

## Sheet: PEG
		CK-T-Cq value
Gene name	Time/h	Target gene	Reference gene	▲Cq		2^(-▲Cq)	Mean(2^(-▲Cq))
PbGATA5	0	25.3628	24.9314	0.431328		0.741579	0.559373	1.32573	1
	0	26.2597	25.1799	1.07983		0.473084		0.84574
	0	26.2375	25.128	1.1095		0.463456		0.828527
	4	26.5312	26.2113	0.319884		0.801134	0.559373	1.4322	1.37124
	4	26.9173	26.5118	0.405432		0.75501		1.34974
	4	26.9615	26.5367	0.424766		0.74496		1.33178
	6	24.7945	24.6948	0.0996618		0.933252	0.559373	1.66839	1.16504
	6	26.6026	25.1659	1.43665		0.369423		0.660424
	6	25.7539	25.1377	0.616182		0.652395		1.1663
	8	31.1669	33.582	-2.41515		5.33373	0.559373	9.5352	10.8779
	8	31.263	33.8288	-2.56578		5.92074		10.5846
	8	31.0462	33.8535	-2.80733		6.99987		12.5138
	12	30.5753	30.0586	0.516655		0.69899	0.559373	1.2496	0.986789
	12	31.1583	30.0901	1.06818		0.476921		0.852599
	12	31.0908	30.032	1.05878		0.480038		0.858172
	24	30.0919	29.6775	0.41437		0.750347	0.559373	1.34141	1.45169
	24	30.3431	30.1329	0.210165		0.864438		1.54537
	24	30.464	30.18	0.283971		0.821327		1.4683
PbGATA7	0	35.876	24.9314	10.9445		0.000507428	0.000610637	0.830982	1
	0	35.6978	25.1799	10.5179		0.000682002		1.11687
	0	35.7321	25.128	10.6041		0.00064248		1.05215
	4	38.1585	26.2113	11.9472		0.000253235	0.000610637	0.414707	0.434743
	4	38.3234	26.5118	11.8116		0.000278202		0.455593
	4	38.4186	26.5367	11.8819		0.000264973		0.433929
	6	34.0776	24.6948	9.38281		0.00149793	0.000610637	2.45307	2.4556
	6	34.1573	25.1659	8.99136		0.00196485		3.21771
	6	35.0529	25.1377	9.91524		0.00103566		1.69603
	8
	8
	8
	12
	12
	12
	24
	24
	24
PbGATA12	0	29.4755	24.9314	4.54401		0.0428663	0.0416854	1.02833	1
	0	29.4925	25.1799	4.31262		0.0503237		1.20723
	0	30.0999	25.128	4.97183		0.0318662		0.764445
	4	28.6133	26.2113	2.40199		0.189203	0.0416854	4.53883	5.08323
	4	28.7251	26.5118	2.21331		0.21564		5.17303
	4	28.6517	26.5367	2.11499		0.230847		5.53785
	6	29.1954	24.6948	4.50058		0.0441765	0.0416854	1.05976	1.19932
	6	29.2236	25.1659	4.05767		0.0600508		1.44057
	6	29.5876	25.1377	4.44994		0.0457546		1.09762
	8	36.2266	33.582	2.64461		0.159916	0.0416854	3.83627	3.39791
	8	37.4008	33.8288	3.57207		0.0840811		2.01704
	8	36.32	33.8535	2.46648		0.180932		4.34043
	12	31.8679	30.0586	1.80928		0.285332	0.0416854	6.8449	7.28134
	12	31.5432	30.0901	1.45306		0.365246		8.76197
	12	31.9755	30.032	1.94342		0.259999		6.23716
	24	35.1553	29.6775	5.47774		0.0224407	0.0416854	0.538334	0.486918
	24	35.394	30.1329	5.26104		0.0260776		0.625582
	24	36.5166	30.18	6.33657		0.0123738		0.296837
PbGATA16	0	26.3033	24.9314	1.37182		0.386404	0.4507	0.857342	1
	0	26.1051	25.1799	0.925212		0.526603		1.16841
	0	26.3154	25.128	1.1874		0.439092		0.974246
	4	27.2349	26.2113	1.02364		0.491874	0.4507	1.09136	0.960558
	4	27.0462	26.5118	0.534415		0.690438		1.53193
	4	29.6388	26.5367	3.10213		0.116457		0.258392
	6	25.5957	24.6948	0.900835		0.535577	0.4507	1.18832	1.63085
	6	25.4117	25.1659	0.245778		0.843361		1.87122
	6	25.4132	25.1377	0.275544		0.826139		1.83301
	8	27.7188	33.582	-5.86325		58.2122	0.4507	129.16	436.126
	8	24.9848	33.8288	-8.84396		459.512		1019.55
	8	27.6843	33.8535	-6.16915		71.9611		159.665
	12	30.7092	30.0586	0.650601		0.637015	0.4507	1.41339	1.32984
	12	31.0129	30.0901	0.922816		0.527478		1.17035
	12	30.6904	30.032	0.658385		0.633587		1.40579
	24	31.0114	29.6775	1.33392		0.396688	0.4507	0.880161	1.03974
	24	31.1824	30.1329	1.04946		0.483148		1.072
	24	31.1068	30.18	0.926861		0.526002		1.16708
PbGATA22	0	26.2041	24.9314	1.27266		0.413897	0.356622	1.1606	1
	0	26.5211	25.1799	1.34123		0.394684		1.10673
	0	27.0643	25.128	1.9363		0.261286		0.732669
	4	29.0462	26.2113	2.83493		0.140152	0.356622	0.392999	0.547094
	4	29.1502	26.5118	2.63835		0.160612		0.450371
	4	28.3499	26.5367	1.81323		0.284553		0.797913
	6	26.2991	24.6948	1.60429		0.328898	0.356622	0.922258	0.914062
	6	26.8584	25.1659	1.69252		0.309387		0.867548
	6	26.6956	25.1377	1.55792		0.339639		0.952379
	8	30.3333	33.582	-3.24873		9.50528	0.356622	26.6537	9.90687
	8	34.5473	33.8288	0.718566		0.607701		1.70405
	8	34.8943	33.8535	1.04086		0.486037		1.36289
	12	31.3991	30.0586	1.34052		0.394878	0.356622	1.10727	0.99569
	12	31.5435	30.0901	1.45336		0.365169		1.02397
	12	31.7442	30.032	1.71214		0.305208		0.85583
	24	31.1116	29.6775	1.43412		0.370074	0.356622	1.03772	1.10944
	24	31.5398	30.1329	1.40686		0.377131		1.05751
	24	31.3652	30.18	1.18526		0.439746		1.23309

## Sheet: Stress result
		PbGATA5	PbGATA12	PbGATA16	PbGATA22
PEG	0 h	1	1	1	1
	4 h	1.37124	5.08323	0.960558	0.547094
	6 h	1.16504	1.19932	1.63085	0.914062
	8 h	10.8779	3.39791	436.126	9.90687
	12 h	0.986789	7.28134	1.32984	0.99569
	24 h	1.45169	0.486918	1.03974	1.10944
NaCl	0 h	1	1	1	1
	4 h	1.11225	0.0746387	1.26833	4.45394
	6 h	0.215637	0.00861816	0.15957	1.08711
	8 h	0.162745	0.00206473	0.165682	1.01529
	12 h	0.127845	0.00197197	0.105416	0.382663
	24 h	0.109127	0.000984244	0.0719819	0.518704
40 ℃	0 h	1	1	1	1
	4 h	0.0190011	0.0656736	0.0144857	0.0373299
	6 h	0.0121054	0.0209973	0.00744734	0.0337773
	8 h	0.00831624	0.0259785	0.0054466	0.0100223
	12 h	0.0224809	0.00971607	0.0102717	0.00796716
	24 h	0.00762022	0.0274345	0.00669584	0.0264125
10 ℃	0 h	1	1	1	1
	4 h	1.42664	1.74354	0.988424	1.8225
	6 h	1.31741	1.3641	1.06415	1.82954
	8 h	1.69375	3.3718	1.14644	3.19848
	12 h	1.52985	0.910928	1.37805	1.42222
	24 h	1.99924	1.32895	1.3509	0.9822
