# Supplementary material for: Genome-Wide Identification of GATA Family Genes in Phoebe bournei and Their Transcriptional Analysis under Abiotic Stresses
Source: Int J Mol Sci. 2023 Jun 19;24(12):10342. doi: 10.3390/ijms241210342 (PMC10298943; doi:10.3390/ijms241210342)
Supplement: Supplementary file 1 [file ijms-24-10342-s001.zip › S4.The primers of PbGATA and reference genes.xlsx]

## Sheet: Sheet1
The primers of PbGATA and reference genes
Gene name	Sequence
PbGATA5-F	AGGAGTACGAGGAGGAAGAAA
PbGATA5-R	AGGAGAAACGGACGGATAGA
PbGATA12-F	CACCGCCCAATACAACAAAC
PbGATA12-R	CGGTGGAAGGCTGAATTCTTA
PbGATA16-F	GTTGCTTCACTGATGAGGTTTC
PbGATA16-R	CATCCTAAGGGCTACCTCTTTAC
PbGATA22-F	AGGAGAAGAGGAAGAGGAAGAG
PbGATA22-R	CTCAGCACCACCAACGATAA
PbEF1α-F	CTGAACGTGAGCGTGGTATTA
PbEF1α-R	GGTGACCAGGAGCATCAATAA
